# Supplementary material for: Sex, Age, and Comorbidities Are Associated with SARS-CoV-2 Infection, COVID-19 Severity, and Fatal Outcome in a Mexican Population: A Retrospective Multi-Hospital Study
Source: J Clin Med. 2023 Apr 3;12(7):2676. doi: 10.3390/jcm12072676 (PMC10095205; doi:10.3390/jcm12072676)
Supplement: Supplementary file 1 [file jcm-12-02676-s001.zip]

Archive with 1 entries (1 files):
- jcm-2283896-Supplementary.pdf
